# Supplementary material for: Recombination-mediated dissemination of Methicillin-resistant S. aureus clonal complex 1 in the Egyptian health care settings
Source: Ann Clin Microbiol Antimicrob. 2023 Dec 14;22:109. doi: 10.1186/s12941-023-00659-y (PMC10722846; doi:10.1186/s12941-023-00659-y)
Supplement: Supplementary file 1 — Additional file 1. Assembly statistics for All 36 HA-MRSA samples generated using Quast tool. [file 12941_2023_659_MOESM1_ESM.xlsx]

## Sheet: Sheet1
Assembly	HA_sc11	HA_sc13	HA_sc14	HA_sc15	HA_sc16	HA_sc19	HA_sc1	HA_sc22	HA_sc23	HA_sc24	HA_sc25	HA_sc26	HA_sc27	HA_sc28	HA_sc34	HA_sc36	HA_sc37	HA_sc38	HA_sc39	HA_sc3	HA_sc42	HA_sc45	HA_sc47	HA_sc48	HA_sc49	HA_sc4	HA_sc50	HA_sc51	HA_sc52	HA_sc53	HA_sc55	HA_sc59	HA_sc60	HA_sc61	HA_sc8	HA_sc9
# contigs (>= 0 bp)	992	1067	1425	1414	1388	1537	900	1500	1013	830	1042	849	1253	1285	1217	650	1247	1113	1105	1394	1419	1456	1015	803	864	1489	780	1193	571	1099	1350	1255	1178	605	1392	1607
# contigs (>= 1000 bp)	691	729	823	843	812	779	660	792	675	532	665	632	755	788	783	440	793	698	720	787	813	834	682	531	604	892	565	750	429	736	795	726	722	358	811	780
# contigs (>= 5000 bp)	128	116	67	63	75	38	129	53	134	149	129	158	104	84	103	163	125	102	105	72	63	59	125	158	158	63	157	115	158	112	74	91	132	158	76	39
# contigs (>= 10000 bp)	28	30	13	10	11	3	37	10	31	58	32	34	15	17	22	74	29	25	27	14	8	11	34	52	44	11	51	28	68	26	11	24	38	81	9	5
# contigs (>= 25000 bp)	5	1	0	1	1	1	2	0	3	8	2	2	1	0	1	10	0	0	1	1	0	0	1	6	3	0	3	1	15	2	0	1	1	20	0	0
# contigs (>= 50000 bp)	0	0	0	0	0	0	0	0	0	0	0	0	0	0	0	0	0	0	0	0	0	0	0	1	0	0	0	0	1	0	0	0	0	2	0	0
Total length (>= 0 bp)	2636264	2691260	2450881	2517251	2481149	2240947	2653613	2296451	2669567	2754794	2655458	2687875	2536254	2474712	2632479	2752877	2764863	2498021	2525082	2429806	2420830	2463575	2587367	2778640	2646453	2576527	2664158	2673200	2736507	2610132	2464257	2495889	2802773	2848792	2475133	2250763
Total length (>= 1000 bp)	2440247	2482056	2046637	2139649	2092922	1723819	2498326	1819462	2465778	2581699	2433293	2539578	2212320	2140373	2341465	2631026	2490974	2231872	2267285	2029299	2017232	2057206	2372427	2618091	2484967	2172129	2526311	2383407	2654067	2377432	2097872	2156946	2526044	2714770	2094078	1702245
Total length (>= 5000 bp)	1157244	1029568	499772	514368	587110	270318	1208806	401392	1193924	1600757	1192159	1405059	820507	663739	868921	1915109	1013652	899929	870550	575719	471262	465438	1091311	1714081	1453962	474743	1522785	987694	1966779	978987	573438	826714	1205593	2193128	577975	283693
Total length (>= 10000 bp)	472856	429837	150249	157310	161744	55536	560664	133909	463973	973745	521428	547121	221558	230286	323113	1272542	372356	367361	349673	195502	105234	144972	472195	939593	663063	135101	774681	380639	1322779	397283	155335	351711	569904	1638552	124764	65098
Total length (>= 25000 bp)	160464	30471	0	27576	28947	31462	59376	0	88902	252418	63300	67033	32591	0	26774	329492	0	0	26382	26653	0	0	26533	229637	90842	0	87235	26756	516740	51011	0	25091	26028	706893	0	0
Total length (>= 50000 bp)	0	0	0	0	0	0	0	0	0	0	0	0	0	0	0	0	0	0	0	0	0	0	0	67080	0	0	0	0	71187	0	0	0	0	112297	0	0
# contigs	921	971	1306	1304	1274	1400	848	1393	901	707	915	812	1132	1178	1131	558	1094	995	1025	1267	1295	1326	930	706	783	1380	724	1101	516	1008	1239	1121	1027	486	1270	1448
Largest contig	43384	30471	15300	27576	28947	31462	34132	22560	31793	44885	31763	33629	32591	23249	26774	43074	19811	22442	26382	26653	20389	19735	26533	67080	32565	14834	33918	26756	71187	25758	22840	25091	26028	61818	24858	16653
Total length	2607362	2656586	2398868	2468354	2430677	2178551	2632571	2247278	2621522	2700154	2612919	2671981	2483519	2425848	2596411	2714210	2708471	2451034	2488845	2371502	2365809	2407285	2549894	2737141	2611047	2527406	2643472	2635020	2716230	2572749	2415569	2440802	2746899	2800134	2420394	2177985
GC (%)	33.2	32.9	33.56	33.52	33.45	33.83	33.11	33.83	33.42	33.31	33.18	33.12	33.64	33.56	33.49	33.15	33.11	33.35	33.34	33.61	33.72	33.89	33.29	33.3	33.26	33.56	33.13	33.23	32.99	33.29	33.56	33.55	33.14	33.19	33.69	34.04
N50	4207	3900	2364	2519	2570	1927	4659	2017	4536	6465	4413	5256	3094	2835	3323	9455	3585	3603	3793	2532	2445	2401	4326	7362	5778	2328	6290	3550	9849	3679	2649	3157	4321	12589	2615	1844
N90	1244	1254	853	873	866	756	1427	753	1285	1663	1217	1470	959	944	1008	2224	1096	1057	1067	843	840	838	1215	1598	1466	855	1599	1017	2269	1134	867	943	1106	2595	855	710
auN	7063.5	5812.4	3430.5	3843.1	3939.4	2966.8	6864.7	3225.2	6474.2	9971.9	6869.5	7266.1	4741.7	4222.1	5063.6	12245.5	5002	5399.9	5053.8	3969	3438	3516.1	6004	11026.6	7574.2	3334.1	8136.3	5271.3	14590.2	5696.4	3864.9	5163.3	6338.7	17024.1	3762.7	2731.2
L50	160	184	278	278	261	320	152	300	159	107	154	145	214	233	210	83	208	179	191	248	274	281	165	103	131	305	122	196	72	185	254	191	169	60	259	332
L90	607	648	945	930	914	1050	554	1027	582	416	592	522	779	833	779	320	742	673	694	903	935	954	612	411	495	1003	452	739	298	678	877	767	671	249	903	1086
# N's per 100 kbp	3.8	7.94	0.88	0.12	0.16	0.55	0.53	0	0.08	4.22	7.39	0.37	0	2.02	0	6.85	7.72	0.86	0.08	0.08	0	0.04	7.73	3.54	7.93	0.04	3.67	4.55	20.06	0	6.13	0.57	14.78	0.14	0.83	0.05

## Sheet: Sheet2
Assembly	# contigs (>= 0 bp)	# contigs (>= 1000 bp)	# contigs (>= 5000 bp)	# contigs (>= 10000 bp)	# contigs (>= 25000 bp)	# contigs (>= 50000 bp)	# contigs	Largest contig	Total length	GC (%)	N50	N90	auN	L50	L90
HA_sc11	992	691	128	28	5	0	921	43384	2607362	33.2	4207	1244	7063.5	160	607
HA_sc13	1067	729	116	30	1	0	971	30471	2656586	32.9	3900	1254	5812.4	184	648
HA_sc14	1425	823	67	13	0	0	1306	15300	2398868	33.56	2364	853	3430.5	278	945
HA_sc15	1414	843	63	10	1	0	1304	27576	2468354	33.52	2519	873	3843.1	278	930
HA_sc16	1388	812	75	11	1	0	1274	28947	2430677	33.45	2570	866	3939.4	261	914
HA_sc19	1537	779	38	3	1	0	1400	31462	2178551	33.83	1927	756	2966.8	320	1050
HA_sc1	900	660	129	37	2	0	848	34132	2632571	33.11	4659	1427	6864.7	152	554
HA_sc22	1500	792	53	10	0	0	1393	22560	2247278	33.83	2017	753	3225.2	300	1027
HA_sc23	1013	675	134	31	3	0	901	31793	2621522	33.42	4536	1285	6474.2	159	582
HA_sc24	830	532	149	58	8	0	707	44885	2700154	33.31	6465	1663	9971.9	107	416
HA_sc25	1042	665	129	32	2	0	915	31763	2612919	33.18	4413	1217	6869.5	154	592
HA_sc26	849	632	158	34	2	0	812	33629	2671981	33.12	5256	1470	7266.1	145	522
HA_sc27	1253	755	104	15	1	0	1132	32591	2483519	33.64	3094	959	4741.7	214	779
HA_sc28	1285	788	84	17	0	0	1178	23249	2425848	33.56	2835	944	4222.1	233	833
HA_sc34	1217	783	103	22	1	0	1131	26774	2596411	33.49	3323	1008	5063.6	210	779
HA_sc36	650	440	163	74	10	0	558	43074	2714210	33.15	9455	2224	12245.5	83	320
HA_sc37	1247	793	125	29	0	0	1094	19811	2708471	33.11	3585	1096	5002	208	742
HA_sc38	1113	698	102	25	0	0	995	22442	2451034	33.35	3603	1057	5399.9	179	673
HA_sc39	1105	720	105	27	1	0	1025	26382	2488845	33.34	3793	1067	5053.8	191	694
HA_sc3	1394	787	72	14	1	0	1267	26653	2371502	33.61	2532	843	3969	248	903
HA_sc42	1419	813	63	8	0	0	1295	20389	2365809	33.72	2445	840	3438	274	935
HA_sc45	1456	834	59	11	0	0	1326	19735	2407285	33.89	2401	838	3516.1	281	954
HA_sc47	1015	682	125	34	1	0	930	26533	2549894	33.29	4326	1215	6004	165	612
HA_sc48	803	531	158	52	6	1	706	67080	2737141	33.3	7362	1598	11026.6	103	411
HA_sc49	864	604	158	44	3	0	783	32565	2611047	33.26	5778	1466	7574.2	131	495
HA_sc4	1489	892	63	11	0	0	1380	14834	2527406	33.56	2328	855	3334.1	305	1003
HA_sc50	780	565	157	51	3	0	724	33918	2643472	33.13	6290	1599	8136.3	122	452
HA_sc51	1193	750	115	28	1	0	1101	26756	2635020	33.23	3550	1017	5271.3	196	739
HA_sc52	571	429	158	68	15	1	516	71187	2716230	32.99	9849	2269	14590.2	72	298
HA_sc53	1099	736	112	26	2	0	1008	25758	2572749	33.29	3679	1134	5696.4	185	678
HA_sc55	1350	795	74	11	0	0	1239	22840	2415569	33.56	2649	867	3864.9	254	877
HA_sc59	1255	726	91	24	1	0	1121	25091	2440802	33.55	3157	943	5163.3	191	767
HA_sc60	1178	722	132	38	1	0	1027	26028	2746899	33.14	4321	1106	6338.7	169	671
HA_sc61	605	358	158	81	20	2	486	61818	2800134	33.19	12589	2595	17024.1	60	249
HA_sc8	1392	811	76	9	0	0	1270	24858	2420394	33.69	2615	855	3762.7	259	903
HA_sc9	1607	780	39	5	0	0	1448	16653	2177985	34.04	1844	710	2731.2	332	1086
									2.53429e+06
									2.52871e+06
