# Supplementary material for: Recombination-mediated dissemination of Methicillin-resistant S. aureus clonal complex 1 in the Egyptian health care settings
Source: Ann Clin Microbiol Antimicrob. 2023 Dec 14;22:109. doi: 10.1186/s12941-023-00659-y (PMC10722846; doi:10.1186/s12941-023-00659-y)
Supplement: Supplementary file 3 — Additional file 3. Typing results and AMR genotypic/phenotypic concordance and discordance. [file 12941_2023_659_MOESM3_ESM.xlsx]

## Sheet: Typing results
Sample ID	ST	CC	SPA type	SCCmec type	PVL
HAMRSA_1	1	1	t127	V	PVL+
HAMRSA_8	1	1	t127	V	PVL+
HAMRSA_11	1	1	t127	V	PVL+
HAMRSA_24	1	1	t127	V	PVL+
HAMRSA_28	1	1	t127	V	PVL+
HAMRSA_42	1	1	t127	V	PVL+
HAMRSA_48		1	t127	V	PVL-
HAMRSA_51	1	1	t127	V	PVL+
HAMRSA_55		1	t127	V	PVL-
HAMRSA_59		1	t127	V	PVL-
HAMRSA_13	121	121	t314	V	PVL+
HAMRSA_14	121	121	t314	V	PVL+
HAMRSA_22		121	t314	V	PVL+
HAMRSA_23		121	t314	V	PVL+
HAMRSA_38	121	121	t314	V	PVL+
HAMRSA_61	121	121	t314	V	PVL+
HAMRSA_25	22	22	t223	IVa	PVL+
HAMRSA_36	4273	22		IVa	PVL-
HAMRSA_39		22	t223	IVa	PVL+
HAMRSA_52		22	t223	IVa	PVL-
HAMRSA_4		8	t037	IIIa	PVL-
HAMRSA_27	239	8	t037	IIIa	PVL-
HAMRSA_34	239	8	t138	IIIa	PVL-
HAMRSA_37	239	8	t037	IIIa	PVL-
HAMRSA_45		8	t037	IIIa	PVL-
HAMRSA_15	1153	97	t504	UD	PVL+
HAMRSA_16		97	t504	UD	PVL+
HAMRSA_26	5	5	t688	V	PVL+
HAMRSA_60	5	5	t688	VI	PVL-
HAMRSA_19		15	t084	V	PVL-
HAMRSA_47	152	152	t454	V	PVL+
HAMRSA_49	152	152	t355	V	PVL+
HAMRSA_3	672	361	t3841	V	PVL-
HAMRSA_50	672	361	t3841	V	PVL-
HAMRSA_53	291	398	t937	UD	PVL+
HAMRSA_9	UD	UD	t44	IVc	PVL+

## Sheet: Phenotypic
Isolate ID	Isolate type	Resistance phenotype (MRSA) by disk diffusion method
		Gentamicin	Macrolides (AZM, ERY)	Clindamycin (CD)	Flouroquinolones (CIP, LE)	Nitrofurantoin	Cotrimoxazole (COT)	Chloramphnecol	Linezolid	Tetracycline	PROFILE:
HAMRSA_1 (MDR)	ST1-CC1-t127-SCCmec V	resistant	resistant	resistant	resistant	Sensitive	resistant	resistant	resistant	Sensitive	GEN ERY CD CIP COT C LZ
HAMRSA_8 (MDR)	ST1-CC1-t127-SCCmec V	resistant	resistant	resistant	resistant	Sensitive	resistant	Sensitive	Sensitive	Sensitive	GEN ERY CD CIP COT
HAMRSA_11 (MDR)	ST1-CC1-t127-SCCmec V	resistant	resistant	resistant	resistant	Sensitive	resistant	sensitive	sensitive	sensitive	GEN ERY CD CIP COT
HAMRSA_24	ST1-CC1-t127-SCCmec V	resistant	Intermediate	Sensitive	Sensitive	Sensitive	Sensitive	sensitive	sensitive	Inetermediate	GEN
HAMRSA_28 (MDR)	ST1-CC1-t127-SCCmec V	Sensitive	sensitive	Sensitive	Sensitive	Sensitive	resistant	resistant	sensitive	Intermediate	COT C
HAMRSA_42 (MDR)	ST1-CC1-t127-SCCmec V	resistant	sensitive	Sensitive	Sensitive	Sensitive	Sensitive	Sensitive	Sensitive	resistant	GEN TET
HAMRSA_48 (MDR)	CC1-t127-SCCmec V	resistant	resistant	resistant	resistant	Sensitive	resistant	resistant	resistant	sensitive	GEN ERY CD CIP COT C LZ
HAMRSA_51 (MDR)	ST1-CC1-t127-SCCmec V	resistant	resistant	Sensitive	Intermediate	Sensitive	Sensitive	Sensitive	Sensitive	Sensitive	GEN ERY
HAMRSA_55 (MDR)	CC1-t127-SCCmec V	resistant	resistant	Sensitive	resistant	Sensitive	resistant	Sensitive	Sensitive	Sensitive	GEN ERY CIP COT
HAMRSA_59	CC1-t127-SCCmec V	resistant	sensitive	sensitive	sensitive	sensitive	sensitive	sensitive	sensitive	sensitive	GEN
HAMRSA_13	ST121-CC121-t314-SCCmec V	resistant	sensitive	sensitive	sensitive	sensitive	sensitive	sensitive	sensitive	sensitive	GEN
HAMRSA_14	ST-121-CC121-t314-SCCmec V	Sensitive	Sensitive	Sensitive	Sensitive	Sensitive	Sensitive	Sensitive	Sensitive	Sensitive	NONE
HAMRSA_22	CC121-t314-SCCmec V	resistant	Sensitive	Sensitive	Sensitive	Sensitive	Sensitive	Sensitive	Sensitive	Sensitive	GEN
HAMRSA_23 (MDR)	CC121-t314-SCCmec V	resistant	resistant	resistant	resistant	Sensitive	Sensitive	Sensitive	Sensitive	resistant	GEN ERY CD CIP TET
HAMRSA_38 (MDR)	ST121-CC121-t314-SCCmec V	resistant	Sensitive	Sensitive	Sensitive	Sensitive	Sensitive	Sensitive	Sensitive	resistant	GEN TET
HAMRSA_61	ST121-CC121-t314-SCCmec V	resistant	Sensitive	Sensitive	Sensitive	Sensitive	Sensitive	Sensitive	Sensitive	Sensitive	GEN
HAMRSA_25 (MDR)	ST22-CC22-t223-SCCmec Iva	resistant	resistant	Sensitive	Sensitive	Sensitive	Sensitive	Sensitive	Sensitive	Sensitive	GEN ERY
HAMRSA_36	ST4273-CC22-SCCmec Iva	sensitive	resistant	sensitive	Intermediate	sensitive	sensitive	sensitive	sensitive	sensitive	ERY
HAMRSA_39	CC22-t223-SCCmec Iva	sensitive	sensitive	sensitive	sensitive	sensitive	sensitive	sensitive	sensitive	sensitive	NONE
HAMRSA_52 (MDR)	CC22-t223-SCCmec Iva	resistant	resistant	sensitive	resistant	sensitive	resistant	sensitive	sensitive	sensitive	GEN ERY CIP COT
HAMRSA_4 (MDR)	CC8-t37-SCCmec IIIa	resistant	resistant	resistant	resistant	sensitive	resistant	resistant	resistant	sensitive	GEN ERY CD CIP COT C LZ
HAMRSA_27	ST239-CC8-t37-SCCmec IIIa	resistant	Intermediate	Intermediate	Intermediate	sensitive	sensitive	sensitive	sensitive	Intermediate	GEN
HAMRSA_34 (MDR)	ST239-CC8-t139-SCCmec IIIa	resistant	resistant	sensitive	resistant	sensitive	sensitive	sensitive	sensitive	sensitive	GEN ERY CIP
HAMRSA_37	ST239-CC8-t37-SCCmec IIIa	resistant	sensitive	sensitive	sensitive	sensitive	sensitive	sensitive	sensitive	sensitive	GEN
HAMRSA_45 (MDR)	CC8-t37-SCCmec IIIa	sensitive	resistant	sensitive	sensitive	sensitive	sensitive	resistant	sensitive	resistant	ERY C TET
HAMRSA_15 (MDR)	ST1153-CC97-t504	resistant	resistant	sensitive	resistant	sensitive	resistant	sensitive	sensitive	sensitive	GEN ERY CIP COT
HAMRSA_16 (MDR)	CC97-t504	resistant	resistant	resistant	resistant	sensitive	resistant	sensitive	sensitive	sensitive	GEN ERY CD CIP COT
HAMRSA_26 (MDR)	ST5-CC5-t668-SCCmec V	resistant	Intermediate	sensitive	sensitive	sensitive	sensitive	sensitive	sensitive	resistant	GEN TET
HAMRSA_60	ST5-CC5-t668-SCCmec VI	resistant	sensitive	sensitive	sensitive	sensitive	sensitive	sensitive	sensitive	sensitive	GEN
HAMRSA_19 (MDR)	CC15-t85-SCCmec V	resistant	sensitive	sensitive	sensitive	sensitive	sensitive	sensitive	sensitive	resistant	GEN TET
HAMRSA_47	ST152-t454-SCCmec V	resistant	Intermediate	sensitive	Intermediate	sensitive	sensitive	sensitive	sensitive	sensitive	GEN
HAMRSA_49	ST152-t355-SCCmec V	resistant	sensitive	sensitive	sensitive	sensitive	sensitive	sensitive	sensitive	sensitive	GEN
HAMRSA_3 (MDR)	ST672-t3841-SCCmec V	resistant	resistant	resistant	resistant	sensitive	resistant	resistant	resistant	sensitive	GEN ERY CD CIP COT C LZ
HAMRSA_50	ST672-t3841-SCCmec V	resistant	sensitive	sensitive	sensitive	sensitive	sensitive	sensitive	sensitive	sensitive	GEN
HAMRSA_53	ST291, t937	resistant	sensitive	sensitive	sensitive	sensitive	sensitive	sensitive	sensitive	sensitive	GEN
HAMRSA_9 (MDR)	UD isolate type.	resistant	resistant	resistant	resistant	sensitive	resistant	sensitive	sensitive	sensitive	GEN ERY CD CIP COT

## Sheet: Phenotypic-genotypic
Isolate ID	Resistance profile Genotype/Phenotype
	Penicillin	Cefoxitin	Aminoglycosides	Gentamicin	Macrolides (ER, AZM)	Clindamycin	Tetracycline	FQ (CIP,LE)	COT	Chloramphnicol	Linezolid	Fusidic acid	mupirocin	QACs	NF	lincomycin
HAMRSA_1	None	mecA/R 100%	aph(3')-III & aadD	**/R	erm(C) / R	erm(C)/vga(A)LC/ lsa(B)/ cfr/ R	**/ S	norA/R	**/R	cfr/R	cfr/R	fusC	mupA	qacB	**/S	None
HAMRSA_8	blaZ	mecA/R 100%	aph(3')-III/ ant(6)-Ia	**/R	erm(C)/erm(B)/mph(C)/R	erm(C)/erm(B)/R	tet(L)/S	**/R	sul2/R	cat(pC221) /S	**/S	None	None	qacB	**/S	None
HAMRSA_11	None	mecA/R 84%	aph(3')-III	**/R	erm(C)/mph(C)/R	erm(C) /R	tet(L) /S	norA/R	**/R	**/S	**/S	None	None	qacA	**/S	None
HAMRSA_24	blaZ	mecA/R 100%	aac(6')-aph(2'')	aac(6')-aph(2'') /R	**/I	**/S	tet(K)/I	norA/S	**/S	**/S	**/S	fusC	None	None	**/S	None
HAMRSA_28	None	mecA/R 99%	None	**/S	**/S	**/S	**/I	norA/S	**/I	fexA/R	**/S	None	None	None	**/S	None
HAMRSA_42	blaZ	mecA/R 100%	aph(3')-III	**/R	**/S	**/S	tet(L) /R	**/S	**/S	**/S	**/S	fusC	None	None	**/S	None
HAMRSA_48	blaZ	mecA/R 100%	aph(3')-III/aph(2'')-Ia/aac(6')-aph(2'')	aac(6')-aph(2'') /R	**/R	**/R	tet(L)/S	norA/R	**/R	**/R	**/R	fusC	None	None	**/S	None
HAMRSA_51	blaZ	mecA/R 93%	aadD, aph(3')-III, ant(6)-Ia	**/R	erm(B), mph(C)/R	erm(B), Isa(A)/S	tet(L)/S	norA/I	dfrG/S	**/S	**/S	fusC	None	None	**/S	None
HAMRSA_55	blaZ	mecA/R 73%	aph(3')-III, ant(6)-Ia	**/R	erm(B) /R	erm(B)/S	tet(L)/S	norA/R	**/R	**/S	**/S	fusC	none	none	**/S	None
HAMRSA_59	blaZ	mecA/R 100%	aph(3')-III, aph(3')-IIIa	**/R	erm(C) /S	erm(C) /S	tet(L)/S	**/S	**/S	**/S	**/S	none	none	none	**/S	none
HAMRSA_13	blaZ	mecA/R	aac(6')-aph(2'')/aph(2'')-Ia	aac(6')-aph(2'')/R	**/S	**/S	**/S	norA/S	**/S	**/S	**/S	fusC	None	None	**/S	None
HAMRSA_14	None	mecA/R 100%	aac(6')-aph(2'')	aac(6')-aph(2'') /S	**/S	**/S	tet(K)/S	norA/S	**/S	**/S	**/S	none	none	none	**/S	none
HAMRSA_22	blaZ	mecA/R 83%	None	**/R	**/S	**/S	**/S	norA/S	**/S	**/S	**/S	none	none	none	**/S	none
HAMRSA_23	blaZ	mecA/R 82%	aac(6')-aph(2‘’), aph(2'')-Ia, aph(3')-III, ant(6)-Ia	aac(6')-aph(2'') , aph(2'')-Ia/ R	erm(C) , erm(B) /R	erm(C) , erm(B) /R	**/R	norA/R	**/S	**/S	**/S	fusC	none	none	**/S	none
HAMRSA_38	None	mecA/R 100%	none	**/R	**/S	**/S	tet(K) / R	norA/S	**/S	**/S	**/S	fusC	none	none	**/S	none
HAMRSA_61	blaZ	mecA/R 100%	aac(6')-aph(2'')	aac(6')-aph(2'') /R	**/S	**/S	**/S	norA/S	**/S	**/S	**/S	fusC	none	none	**/S	none
HAMRSA_25	blaZ	mecA/R 100%	None	**/R	erm(C)/R	erm(C)/S	**/S	norA/S	**/S	**/S	**/S	fusC	none	none	**/S	none
HAMRSA_36	blaZ	mecA/R 100%	None	**/S	**/R	**/S	**/S	norA/I	**/S	**/S	**/S	none	none	none	**/S	none
HAMRSA_39	None	mecA/R 100%	None	**/S	**/S	**/S	**/S	norA/S	**/S	**/S	**/S	fusC	none	none	**/S	none
HAMRSA_52	blaZ	mecA/R 100%	aph(3')-III , aac(6')-aph(2'')	aac(6')-aph(2'') /R	mph(C)/R	**/S	**/S	norA/R	dfrG / R	**/S	**/S	fusB	none	none	**/S	none
HAMRSA_4	None	mecA/R 100%	aph(3')-III , ant(6)-Ia	**/R	erm(C)/R	erm(C)/R	tet(K), tet(M) /S	gyrA (p.S84L), grlA (p.S80F), norA/R	**/R	**/R	**/R	fusA (p.L461K)	none	none	**/S	none
HAMRSA_27	blaZ	mecA/R 100%	aac(6')-aph(2'') , aadD, aph(3')-III, ant(6)-Ia	aac(6')-aph(2'')/R	erm(C) / I	erm(C) / I	tet(K), tet(M)/ I	gyrA (p.S84L), grlA (p.S80F)/I	**/S	**/S	**/S	fusC, fusA (p.L461K)	none	none	**/S	lnu(A)
HAMRSA_34	None	mecA/R 100%	ant(6)-Ia,aph(3')-III	**/R	erm(C)/R	erm(C) /S	tet(M), tet(K) /S	gyrA:p.S84L, grlA p.S80F, norA/R	**/S	**/S	**/S	fusA:p.L461K	none	none	**/S	none
HAMRSA_37	blaZ	mecA/R 100%	aac(6')-aph(2''), aph(3')-III, ant(6)-Ia	aac(6')-aph(2'')/R	erm(C) /S	erm(C) /S	tet(M), tet(K) /S	gyrA:p.S84L , grlA:p.S80F, norA/ S	**/S	cat(pC221) /S	**/S	fusA:p.L461K	none	none	**/S	none
HAMRSA_45	blaZ	mecA/R 100%	aph(3')-III , ant(6)-Ia	**/S	erm(C) /R	erm(C) /S	tet(M) /R	gyrA:p.S84L , grlA:p.S80F, norA/ S	**/S	fexA, cat(pC221)/R	**/S	fusA (p.L461K)	none	none	**/S	none
HAMRSA_15	blaZ	mecA/R 100%	None	**/R	**/R	**/S	**/S	norA/R	**/R	**/S	**/S	fusC	None	None	**/S	None
HAMRSA_16	blaZ	mecA/R 100%	aph(3')-III	**/R	erm(C) / mph(C)/ R	erm(C)/ R	tet(K)/R	**/R	**/R	**/S	**/S	None	None	qacB	**/S	None
HAMRSA_26	blaZ	mecA/R	aph(3')-III	**/R	**/I	**/S	tet(L)/R	**/S	**/S	fexA/S	**/S	fusC	None	None	**/S	None
HAMRSA_60	blaZ	mecA/R 100%	aph(3')-III,aph(2'')-Ia,ant(6)-Ia	aph(2'')-Ia/R	erm(B) /S	erm(B) /S	**/R	gyrA (p.S84L), norA/S	dfrE /S	fexA/S	**/S	fusC	None	None	**/S	None
HAMRSA_19	blaZ	mecA/R	aadD	**/R	**/S	**/S	tet(L)/R	**/S	**/S	**/S	**/S	fusC	None	None	**/S	lnu(A)
HAMRSA_47	blaZ	mecA/R	None	**/R	erm(C)/I	erm(C)/S	tet(K)/S	gyrA (p.S84L), grlA (p.S80F), norA/S	**/S	**/R	**/S	fusA (p.L461K), fusC	None	None	**/S	None
HAMRSA_49	blaZ	mecA/R	aadD	**/R	**/S	**/S	tet(K)/S	norA/S	**/S	**/S	**/S	fusC	None	None	**/S	lnu(A)
HAMRSA_3 (MDR)	blaZ	mecA/R	aph(3')-III	**/R	mph(C), msr(A)/R	mph(C), msr(A)/R	**/S	gyrA (p.S84L), grlA (p.S80F), norA/R	dfrB (p.F99Y)/R	**/R	**/R	fusC	None	None	**/S	None
HAMRSA_50	blaZ	mecA/R	aadD,aph(3')-III, ant(6)-Ia, aac(6')-aph(2'')	aac(6')-aph(2'') /R	erm(B) /S	erm(B) /S	tet(K). tet(L)/S	gyrA (p.S84L), grlA (p.S80F), norA/S	dfrB:p.F99Y /S	**/S	**/S	fusC	None	None	**/S	lnu(A)
HAMRSA_53	blaZ	mecA/R	None	**/R	**/S	**/S	**/S	norA/S	**/S	**/S	**/S	fusC	None	None	**/S	None
HAMRSA_9	None	MecA/R	aph(3')-III, ant(6)-Ia	**/R	erm(C)/R	erm(C)/R	**/S	norA, grlA (p.S80F), gyrA (p.S84L)/R	**/R	**/S	**/S	None	None	None	**/S	None

## Sheet: Statistics
Antimicrobial	Sensitivity percent	Resistance pattern	Percentage	Resistance gene	Percentage
Glycopeptides	1	MDR	0.552632	blaZ	76.3158
Nitrofurantoins	1	Non-MDR	0.447368	mecA	100
Linezolide	0.894737			tetracycline resistance	58.3333
Chloramphneicol	0.842105			erm	47.3684
Chlindamycin	0.763158			norA	76.3158
Tetracycline	0.736842			gyrA (P.S84L)	23.6842
cotrimoxazole	0.710526			grlA (P.80F)	21.0526
Flouroquinolones	0.578947			fusidic acid R	76.3158
Macrolides	0.421053			fusC	63.1579
Gentamicin	0.157895			fusA (p.L461K)	15.7895
				Aminoglycosies	73.6842
												0.736842
