# Supplementary material for: Recombination-mediated dissemination of Methicillin-resistant S. aureus clonal complex 1 in the Egyptian health care settings
Source: Ann Clin Microbiol Antimicrob. 2023 Dec 14;22:109. doi: 10.1186/s12941-023-00659-y (PMC10722846; doi:10.1186/s12941-023-00659-y)
Supplement: Supplementary file 6 — Additional file 6. Individual accession numbers of Egyptian HA-MRSA. [file 12941_2023_659_MOESM6_ESM.xlsx]

## Sheet: Pathogen.cl.1.0
# This is a submission template for batch deposit of 'Pathogen: clinical or host-associated; version 1.0' samples to the NCBI BioSample database (https://www.ncbi.nlm.nih.gov/biosample/).
# GREEN fields are mandatory. Your submission will fail if any mandatory fields are not completed. If information is unavailable for any mandatory field, please enter 'not collected', 'not applicable' or 'missing' as appropriate.
# BLUE fields indicate that at least one of those fields is mandatory. If information is unavailable, please enter 'not collected', 'not applicable' or 'missing' as appropriate.
# YELLOW fields are optional. Leave optional fields empty (or delete them) if no information is available.
# You can add any number of custom fields to fully describe your BioSamples, simply include them in the table.
# Hover over field name to view definition, or see https://www.ncbi.nlm.nih.gov/biosample/docs/attributes/.
# CAUTION: Be aware that Excel may automatically apply formatting to your data. In particular, take care with dates, incrementing autofills and special characters like / or -. Doublecheck that your text file is accurate before uploading to BioSample.
# TO MAKE A SUBMISSION:
# 1. Complete this template table.
# 2. Upload the file on the 'Attributes' tab of the BioSample Submission Portal at https://submit.ncbi.nlm.nih.gov/subs/biosample/.
# If you have any questions, please contact us at biosamplehelp@ncbi.nlm.nih.gov.
#
*sample_name	sample_title	Accession Number	bioproject_accession	*organism	strain	isolate	*collected_by	*collection_date	*geo_loc_name	*host	*host_disease	*isolation_source	*lat_lon	culture_collection	genotype	host_age	host_description	host_disease_outcome	host_disease_stage	host_health_state	host_sex	host_subject_id	host_tissue_sampled	passage_history	pathotype	serotype	serovar	specimen_voucher	subgroup	subtype	description
HA_11	HAMRSA_11	SRR24578992	PRJNA964454	Staphylococcus	S.aureus	Clinical	Medical Research Institute, Alexandria University, Egypt	2021	Egypt	Homo sapiens	gastrointestinal system disease	Alexandria	30.8761° N, 29.7426° E
HA_13	HAMRSA_13	SRR24578991	PRJNA964454	Staphylococcus	S.aureus	Clinical	Medical Research Institute, Alexandria University, Egypt	2021	Egypt	Homo sapiens	gastrointestinal system disease	Alexandria	30.8761° N, 29.7426° E
HA_14	HAMRSA_14	SRR24578980	PRJNA964454	Staphylococcus	S.aureus	Clinical	Medical Research Institute, Alexandria University, Egypt	2021	Egypt	Homo sapiens	gastrointestinal system disease	Alexandria	30.8761° N, 29.7426° E
HA_15	HAMRSA_15	SRR24578969	PRJNA964454	Staphylococcus	S.aureus	Clinical	Medical Research Institute, Alexandria University, Egypt	2021	Egypt	Homo sapiens	gastrointestinal system disease	Alexandria	30.8761° N, 29.7426° E
HA_16	HAMRSA_16	SRR24578962	PRJNA964454	Staphylococcus	S.aureus	Clinical	Medical Research Institute, Alexandria University, Egypt	2021	Egypt	Homo sapiens	gastrointestinal system disease	Alexandria	30.8761° N, 29.7426° E
HA_19	HAMRSA_19	SRR24578961	PRJNA964454	Staphylococcus	S.aureus	Clinical	Medical Research Institute, Alexandria University, Egypt	2021	Egypt	Homo sapiens	gastrointestinal system disease	Alexandria	30.8761° N, 29.7426° E
HA_1	HAMRSA_1	SRR24578960	PRJNA964454	Staphylococcus	S.aureus	Clinical	Medical Research Institute, Alexandria University, Egypt	2021	Egypt	Homo sapiens	gastrointestinal system disease	Alexandria	30.8761° N, 29.7426° E
HA_22	HAMRSA_22	SRR24578959	PRJNA964454	Staphylococcus	S.aureus	Clinical	Medical Research Institute, Alexandria University, Egypt	2021	Egypt	Homo sapiens	gastrointestinal system disease	Alexandria	30.8761° N, 29.7426° E
HA_23	HAMRSA_23	SRR24578958	PRJNA964454	Staphylococcus	S.aureus	Clinical	Medical Research Institute, Alexandria University, Egypt	2021	Egypt	Homo sapiens	gastrointestinal system disease	Alexandria	30.8761° N, 29.7426° E
HA_24	HAMRSA_24	SRR24578957	PRJNA964454	Staphylococcus	S.aureus	Clinical	Medical Research Institute, Alexandria University, Egypt	2021	Egypt	Homo sapiens	gastrointestinal system disease	Alexandria	30.8761° N, 29.7426° E
HA_25	HAMRSA_25	SRR24578990	PRJNA964454	Staphylococcus	S.aureus	Clinical	Medical Research Institute, Alexandria University, Egypt	2021	Egypt	Homo sapiens	gastrointestinal system disease	Alexandria	30.8761° N, 29.7426° E
HA_26	HAMRSA_26	SRR24578989	PRJNA964454	Staphylococcus	S.aureus	Clinical	Medical Research Institute, Alexandria University, Egypt	2021	Egypt	Homo sapiens	gastrointestinal system disease	Alexandria	30.8761° N, 29.7426° E
HA_27	HAMRSA_27	SRR24578988	PRJNA964454	Staphylococcus	S.aureus	Clinical	Medical Research Institute, Alexandria University, Egypt	2021	Egypt	Homo sapiens	gastrointestinal system disease	Alexandria	30.8761° N, 29.7426° E
HA_28	HAMRSA_28	SRR24578987	PRJNA964454	Staphylococcus	S.aureus	Clinical	Medical Research Institute, Alexandria University, Egypt	2021	Egypt	Homo sapiens	gastrointestinal system disease	Alexandria	30.8761° N, 29.7426° E
HA_34	HAMRSA_34	SRR24578986	PRJNA964454	Staphylococcus	S.aureus	Clinical	Medical Research Institute, Alexandria University, Egypt	2021	Egypt	Homo sapiens	gastrointestinal system disease	Alexandria	30.8761° N, 29.7426° E
HA_36	HAMRSA_36	SRR24578985	PRJNA964454	Staphylococcus	S.aureus	Clinical	Medical Research Institute, Alexandria University, Egypt	2021	Egypt	Homo sapiens	gastrointestinal system disease	Alexandria	30.8761° N, 29.7426° E
HA_37	HAMRSA_37	SRR24578984	PRJNA964454	Staphylococcus	S.aureus	Clinical	Medical Research Institute, Alexandria University, Egypt	2021	Egypt	Homo sapiens	gastrointestinal system disease	Alexandria	30.8761° N, 29.7426° E
HA_38	HAMRSA_38	SRR24578983	PRJNA964454	Staphylococcus	S.aureus	Clinical	Medical Research Institute, Alexandria University, Egypt	2021	Egypt	Homo sapiens	gastrointestinal system disease	Alexandria	30.8761° N, 29.7426° E
HA_39	HAMRSA_39	SRR24578982	PRJNA964454	Staphylococcus	S.aureus	Clinical	Medical Research Institute, Alexandria University, Egypt	2021	Egypt	Homo sapiens	gastrointestinal system disease	Alexandria	30.8761° N, 29.7426° E
HA_3	HAMRSA_3	SRR24578981	PRJNA964454	Staphylococcus	S.aureus	Clinical	Medical Research Institute, Alexandria University, Egypt	2021	Egypt	Homo sapiens	gastrointestinal system disease	Alexandria	30.8761° N, 29.7426° E
HA_42	HAMRSA_42	SRR24578979	PRJNA964454	Staphylococcus	S.aureus	Clinical	Medical Research Institute, Alexandria University, Egypt	2021	Egypt	Homo sapiens	gastrointestinal system disease	Alexandria	30.8761° N, 29.7426° E
HA_45	HAMRSA_45	SRR24578978	PRJNA964454	Staphylococcus	S.aureus	Clinical	Medical Research Institute, Alexandria University, Egypt	2021	Egypt	Homo sapiens	gastrointestinal system disease	Alexandria	30.8761° N, 29.7426° E
HA_47	HAMRSA_47	SRR24578977	PRJNA964454	Staphylococcus	S.aureus	Clinical	Medical Research Institute, Alexandria University, Egypt	2021	Egypt	Homo sapiens	gastrointestinal system disease	Alexandria	30.8761° N, 29.7426° E
HA_48	HAMRSA_48	SRR24578976	PRJNA964454	Staphylococcus	S.aureus	Clinical	Medical Research Institute, Alexandria University, Egypt	2021	Egypt	Homo sapiens	gastrointestinal system disease	Alexandria	30.8761° N, 29.7426° E
HA_49	HAMRSA_49	SRR24578975	PRJNA964454	Staphylococcus	S.aureus	Clinical	Medical Research Institute, Alexandria University, Egypt	2021	Egypt	Homo sapiens	gastrointestinal system disease	Alexandria	30.8761° N, 29.7426° E
HA_4	HAMRSA_4	SRR24578974	PRJNA964454	Staphylococcus	S.aureus	Clinical	Medical Research Institute, Alexandria University, Egypt	2021	Egypt	Homo sapiens	gastrointestinal system disease	Alexandria	30.8761° N, 29.7426° E
HA_50	HAMRSA_50	SRR24578973	PRJNA964454	Staphylococcus	S.aureus	Clinical	Medical Research Institute, Alexandria University, Egypt	2021	Egypt	Homo sapiens	gastrointestinal system disease	Alexandria	30.8761° N, 29.7426° E
HA_51	HAMRSA_51	SRR24578972	PRJNA964454	Staphylococcus	S.aureus	Clinical	Medical Research Institute, Alexandria University, Egypt	2021	Egypt	Homo sapiens	gastrointestinal system disease	Alexandria	30.8761° N, 29.7426° E
HA_52	HAMRSA_52	SRR24578971	PRJNA964454	Staphylococcus	S.aureus	Clinical	Medical Research Institute, Alexandria University, Egypt	2021	Egypt	Homo sapiens	gastrointestinal system disease	Alexandria	30.8761° N, 29.7426° E
HA_53	HAMRSA_53	SRR24578970	PRJNA964454	Staphylococcus	S.aureus	Clinical	Medical Research Institute, Alexandria University, Egypt	2021	Egypt	Homo sapiens	gastrointestinal system disease	Alexandria	30.8761° N, 29.7426° E
HA_55	HAMRSA_55	SRR24578968	PRJNA964454	Staphylococcus	S.aureus	Clinical	Medical Research Institute, Alexandria University, Egypt	2021	Egypt	Homo sapiens	gastrointestinal system disease	Alexandria	30.8761° N, 29.7426° E
HA_59	HAMRSA_59	SRR24578967	PRJNA964454	Staphylococcus	S.aureus	Clinical	Medical Research Institute, Alexandria University, Egypt	2021	Egypt	Homo sapiens	gastrointestinal system disease	Alexandria	30.8761° N, 29.7426° E
HA_60	HAMRSA_60	SRR24578966	PRJNA964454	Staphylococcus	S.aureus	Clinical	Medical Research Institute, Alexandria University, Egypt	2021	Egypt	Homo sapiens	gastrointestinal system disease	Alexandria	30.8761° N, 29.7426° E
HA_61	HAMRSA_61	SRR24578965	PRJNA964454	Staphylococcus	S.aureus	Clinical	Medical Research Institute, Alexandria University, Egypt	2021	Egypt	Homo sapiens	gastrointestinal system disease	Alexandria	30.8761° N, 29.7426° E
HA_8	HAMRSA_8	SRR24578964	PRJNA964454	Staphylococcus	S.aureus	Clinical	Medical Research Institute, Alexandria University, Egypt	2021	Egypt	Homo sapiens	gastrointestinal system disease	Alexandria	30.8761° N, 29.7426° E
HA_9	HAMRSA_9	SRR24578963	PRJNA964454	Staphylococcus	S.aureus	Clinical	Medical Research Institute, Alexandria University, Egypt	2021	Egypt	Homo sapiens	gastrointestinal system disease	Alexandria	30.8761° N, 29.7426° E

## Sheet: Sheet1
HAMRSA_11
HAMRSA_13
HAMRSA_14
HAMRSA_15
HAMRSA_16
HAMRSA_19
HAMRSA_1
HAMRSA_22
HAMRSA_23
HAMRSA_24
HAMRSA_25
HAMRSA_26
HAMRSA_27
HAMRSA_28
HAMRSA_34
HAMRSA_36
HAMRSA_37
HAMRSA_38
HAMRSA_39
HAMRSA_3
HAMRSA_42
HAMRSA_45
HAMRSA_47
HAMRSA_48
HAMRSA_49
HAMRSA_4
HAMRSA_50
HAMRSA_51
HAMRSA_52
HAMRSA_53
HAMRSA_55
HAMRSA_59
HAMRSA_60
HAMRSA_61
HAMRSA_8
HAMRSA_9
